# Supplementary material for: Genomic insights of Pannonibacter phragmitetus strain 31801 isolated from a patient with a liver abscess
Source: Microbiologyopen. 2017 Aug 30;6(6):e00515. doi: 10.1002/mbo3.515 (PMC5727363; doi:10.1002/mbo3.515)
Supplement: Supplementary file 3 [file MBO3-6-na-s003.xlsx]

## Sheet: Sheet1
#	CDS_POSITION	BLAST_HIT	E-VALUE
1	complement(622766..623533)	PHAGE_Ralsto_RSB2_NC_023736: putative internal virion protein D; PP_00621; phage(gi593779940)	4e-11
2	complement(623530..623874)	hypothetical protein [Pelagibacterium halotolerans B2]. gi|357386610|ref|YP_004901334.1|; PP_00622	6e-23
3	complement(623909..624469)	conjugal transfer protein precursor [Nitrobacter winogradskyi Nb-255]. gi|75675044|ref|YP_317465.1|; PP_00623	2e-55
4	complement(624466..624984)	hypothetical protein [Rhodopseudomonas palustris DX-1]. gi|316932219|ref|YP_004107201.1|; PP_00624	2e-59
5	complement(624981..625235)	hypothetical protein HYPDE_40523 [Hyphomicrobium denitrificans 1NES1]. gi|488578625|ref|YP_007916272.1|; PP_00625	6e-24
6	complement(625232..625990)	PHAGE_Pseudo_PS_1_NC_029066: DNA methyltransferase; PP_00626; phage(gi985757677)	1e-17
7	complement(625987..626640)	PHAGE_Vibrio_vB_VpaM_MAR_NC_019722: partition protein; PP_00627; phage(gi428782764)	3e-36
8	complement(626637..627815)	PHAGE_Rhodob_RcRhea_NC_028954: replication initiator protein A; PP_00628; phage(gi971760196)	1e-27
9	complement(627828..628109)	PHAGE_Erwini_PEp14_NC_016767: putative HTH_MerR-SF-like protein; PP_00629; phage(gi374531883)	8e-05
10	complement(628243..628731)	hypothetical protein AZC_3879 [Azorhizobium caulinodans ORS 571]. gi|158425503|ref|YP_001526795.1|; PP_00630	1e-23
11	complement(629140..629403)	hypothetical protein OCA5_c03080 [Oligotropha carboxidovorans OM5]. gi|337739550|ref|YP_004631278.1|; PP_00631	2e-26
12	complement(629532..629777)	PHAGE_Azospi_Cd_NC_010355: hypothetical protein APCd_gp14; PP_00632; phage(gi168495117)	7e-06
13	630238..630558	hypothetical protein Cseg_2286 [Caulobacter segnis ATCC 21756]. gi|295689673|ref|YP_003593366.1|; PP_00633	2e-06
14	complement(630631..631035)	PHAGE_Burkho_DC1_NC_018452: single stranded DNA binding protein; PP_00634; phage(gi401723026)	6e-19
15	631603..631716	hypothetical; PP_00635	0.0
16	complement(631735..632151)	hypothetical protein [Pelagibacterium halotolerans B2]. gi|357385872|ref|YP_004900596.1|; PP_00636	2e-35
17	complement(632314..633246)	PHAGE_Rhizob_vB_RleM_P10VF_NC_025429: hypothetical protein; PP_00638; phage(gi712912944)	1e-08
18	633241..633471	hypothetical; PP_00637	0.0
19	complement(633573..634619)	PHAGE_Pseudo_PS_1_NC_029066: DNA primase; PP_00639; phage(gi985757675)	2e-08
Region 2, total : 23 CDS.
#	CDS_POSITION	BLAST_HIT	E-VALUE
1	complement(5071359..5072243)	PHAGE_Rhodov_RS1_NC_020866: hypothetical protein; PP_04805; phage(gi472342900)	9e-18
2	complement(5072289..5073014)	PHAGE_Rhodob_RcRhea_NC_028954: hypothetical protein; PP_04806; phage(gi971760181)	6e-22
3	complement(5073007..5076873)	PHAGE_Rhodob_RcRhea_NC_028954: tail protein; PP_04807; phage(gi971760180)	0.0
4	complement(5076861..5077289)	PHAGE_Rhodob_RcRhea_NC_028954: cell wall peptidase; PP_04808; phage(gi971760179)	3e-19
5	complement(5077306..5078199)	PHAGE_Rhodob_RcRhea_NC_028954: minor tail protein; PP_04809; phage(gi971760178)	8e-38
6	complement(5078256..5078888)	PHAGE_Rhodob_RcRhea_NC_028954: tail protein; PP_04810; phage(gi971760176)	3e-48
7	5078983..5079219	hypothetical protein BN69_1289 [Methylocystis sp. SC2]. gi|402771854|ref|YP_006591391.1|; PP_04811	4e-23
8	complement(5079319..5079900)	PHAGE_Entero_SSL_2009a_NC_012223: putative bacteriophage tail tape measure protein; PP_04812; phage(gi225220098)	3e-15
9	complement(5079882..5080067)	hypothetical protein JCM7686_0602 [Paracoccus aminophilus JCM 7686]. gi|530317505|ref|YP_008403470.1|; PP_04813	8e-05
10	complement(5080127..5080477)	gene transfer agent (GTA) like protein [Starkeya novella DSM 506]. gi|298290723|ref|YP_003692662.1|; PP_04814	4e-30
11	complement(5080492..5080905)	PHAGE_Rhodob_RcapNL_NC_020489: gene transfer aget (GTA) orfg9-like phage major tail protein; PP_04815; phage(gi461474972)	3e-22
12	complement(5080937..5081344)	hypothetical protein W911_12500 [Hyphomicrobium nitrativorans NL23]. gi|563688266|ref|YP_008867202.1|; PP_04816	1e-15
13	complement(5081341..5081664)	phage head-tail adaptor [Hyphomicrobium denitrificans ATCC 51888]. gi|300022637|ref|YP_003755248.1|; PP_04817	3e-11
14	complement(5081661..5082218)	PHAGE_Rhodob_RcapNL_NC_020489: hypothetical protein; PP_04818; phage(gi461474967)	6e-14
15	complement(5082339..5083637)	PHAGE_Salmon_ST64B_NC_004313: Major capsid protein precursor; PP_04819; phage(gi23505451)	7e-78
16	complement(5083637..5084125)	PHAGE_Azospi_Cd_NC_010355: phage head maturation protease; PP_04820; phage(gi168495135)	4e-27
17	5084222..5084416	hypothetical; PP_04821	0.0
18	complement(5084459..5084653)	hypothetical protein [Pelagibacterium halotolerans B2]. gi|357383822|ref|YP_004898546.1|; PP_04822	4e-12
19	complement(5084650..5085843)	PHAGE_Geobac_GBK2_NC_023612: portal protein; PP_04823; phage(gi589893765)	3e-77
20	complement(5085931..5087175)	PHAGE_Strept_mu1_6_NC_007967: terminase large subunit; PP_04824; phage(gi93007440)	5e-69
21	complement(5087156..5087671)	hypothetical protein PSE_2456 [Pseudovibrio sp. FO-BEG1]. gi|374330802|ref|YP_005080986.1|; PP_04825	4e-09
22	5087674..5087928	hypothetical; PP_04826	0.0
23	complement(5088070..5089554)	PHAGE_Celeri_P12053L_NC_018280: putative phage tail fiber protein; PP_04827; phage(gi399528893)	3e-06
