# Supplementary material for: Genomic insights of Pannonibacter phragmitetus strain 31801 isolated from a patient with a liver abscess
Source: Microbiologyopen. 2017 Aug 30;6(6):e00515. doi: 10.1002/mbo3.515 (PMC5727363; doi:10.1002/mbo3.515)
Supplement: Supplementary file 4 [file MBO3-6-na-s004.xlsx]

## Sheet: Islandviewer Results
Island start	Island end	Length	Method	Gene name	Gene ID	Locus	Gene start	Gene end	Strand	Product	External Annotations
417611	422087	4476	SIGI-HMM	WP_006473175.1		APZ00_RS01910	417611	418420	1	phosphonate ABC transporter ATP-binding protein
417611	422087	4476	SIGI-HMM	WP_003501103.1		APZ00_RS01915	418417	419265	1	phosphate ABC transporter substrate-binding protein
417611	422087	4476	SIGI-HMM	WP_006473411.1		APZ00_RS01920	419336	420142	1	phosphonate ABC transporter, permease protein PhnE
417611	422087	4476	SIGI-HMM	WP_003501101.1		APZ00_RS01925	420156	421154	1	2-hydroxyacid dehydrogenase
417611	422087	4476	SIGI-HMM	WP_003501100.1		APZ00_RS01930	421167	422087	1	transcriptional regulator
551958	557615	5657	SIGI-HMM	WP_058897993.1		APZ00_RS02565	551958	552842	-1	hypothetical protein
551958	557615	5657	SIGI-HMM	WP_058897994.1		APZ00_RS02570	552845	553309	-1	hypothetical protein
551958	557615	5657	SIGI-HMM	WP_058897995.1		APZ00_RS02575	553551	554081	1	hypothetical protein
551958	557615	5657	SIGI-HMM	WP_058897996.1		APZ00_RS02580	554162	555253	-1	hypothetical protein
551958	557615	5657	SIGI-HMM	WP_009452669.1		APZ00_RS02585	555715	557100	1	integrase
551958	557615	5657	SIGI-HMM	WP_009452668.1		APZ00_RS02590	557337	557615	1	transposase
589221	601480	12259	SIGI-HMM			APZ00_RS02765	588742	589224	-1	integrase
589221	601480	12259	SIGI-HMM	WP_009452634.1		APZ00_RS02770	589221	589595	-1	transposase
589221	601480	12259	SIGI-HMM	WP_036993331.1		APZ00_RS02775	589814	590101	-1	hypothetical protein
589221	601480	12259	SIGI-HMM	WP_051520678.1		APZ00_RS02780	590073	590816	-1	disulfide bond formation protein DsbA
589221	601480	12259	SIGI-HMM	WP_058898001.1		APZ00_RS02785	590985	591173	1	hypothetical protein
589221	601480	12259	SIGI-HMM	WP_009452979.1		APZ00_RS02790	591350	591910	-1	membrane protein
589221	601480	12259	SIGI-HMM	WP_009452978.1		APZ00_RS02795	592214	592771	-1	isoprenylcysteine carboxyl methyltransferase
589221	601480	12259	SIGI-HMM	WP_009452977.1		APZ00_RS02800	592839	593990	-1	cell wall hydrolase
589221	601480	12259	SIGI-HMM	WP_009452976.1		APZ00_RS02805	594420	595352	-1	endonuclease
589221	601480	12259	SIGI-HMM	WP_009452975.1		APZ00_RS02810	595544	597793	1	ATPase
589221	601480	12259	SIGI-HMM	WP_009452974.1		APZ00_RS02815	597807	598475	1	SAM-dependent methyltransferase
589221	601480	12259	SIGI-HMM	WP_058898002.1		APZ00_RS02820	598498	598953	1	pseudoazurin
589221	601480	12259	SIGI-HMM	WP_009452972.1		APZ00_RS02825	599113	599568	1	hypothetical protein
589221	601480	12259	SIGI-HMM	WP_009452971.1		APZ00_RS02830	599622	600125	1	membrane protein
589221	601480	12259	SIGI-HMM	WP_009452970.1		APZ00_RS02835	600125	600742	1	photosynthetic protein synthase I
589221	601480	12259	SIGI-HMM	WP_009452969.1		APZ00_RS02840	600794	601480	1	sodium:dicarboxylate symporter
612921	617316	4395	SIGI-HMM	WP_058898005.1		APZ00_RS02905	612921	613667	1	hypothetical protein
612921	617316	4395	SIGI-HMM	WP_058898006.1		APZ00_RS02910	614089	614829	1	hypothetical protein
612921	617316	4395	SIGI-HMM	WP_058898007.1		APZ00_RS02915	614936	615274	1	hypothetical protein
612921	617316	4395	SIGI-HMM	WP_009452786.1		APZ00_RS02920	615271	617316	1	hypothetical protein
775210	783613	8403	SIGI-HMM	WP_058898084.1		APZ00_RS03665	775210	775656	1	hypothetical protein
775210	783613	8403	SIGI-HMM	WP_058898085.1		APZ00_RS03670	775760	776218	1	hypothetical protein
775210	783613	8403	SIGI-HMM	WP_058898086.1		APZ00_RS03675	776218	777273	1	hypothetical protein
775210	783613	8403	SIGI-HMM	WP_058898087.1		APZ00_RS03680	777613	778113	1	hypothetical protein
775210	783613	8403	SIGI-HMM	WP_058898088.1		APZ00_RS03690	778454	778744	-1	hypothetical protein
775210	783613	8403	SIGI-HMM	WP_058898089.1		APZ00_RS03695	778741	778923	-1	hypothetical protein
775210	783613	8403	SIGI-HMM	WP_058898090.1		APZ00_RS03700	779052	779999	-1	hydrolase
775210	783613	8403	SIGI-HMM	WP_058898091.1		APZ00_RS03705	780077	780667	1	transcriptional regulator
775210	783613	8403	SIGI-HMM	WP_058900545.1		APZ00_RS03710	781299	782054	-1	APH(3') family aminoglycoside O-phosphotransferase
775210	783613	8403	SIGI-HMM	WP_058898092.1		APZ00_RS03715	782261	782704	-1	hypothetical protein
775210	783613	8403	SIGI-HMM	WP_058898093.1		APZ00_RS03720	782746	783297	-1	hypothetical protein
775210	783613	8403	SIGI-HMM	WP_058900546.1		APZ00_RS03725	783302	783613	-1	ArsR family transcriptional regulator
957262	961738	4476	SIGI-HMM	WP_003501100.1		APZ00_RS04565	957262	958182	-1	transcriptional regulator
957262	961738	4476	SIGI-HMM	WP_003501101.1		APZ00_RS04570	958195	959193	-1	2-hydroxyacid dehydrogenase
957262	961738	4476	SIGI-HMM	WP_006473411.1		APZ00_RS04575	959207	960013	-1	phosphonate ABC transporter, permease protein PhnE
957262	961738	4476	SIGI-HMM	WP_003501103.1		APZ00_RS04580	960084	960932	-1	phosphate ABC transporter substrate-binding protein
957262	961738	4476	SIGI-HMM	WP_006473175.1		APZ00_RS04585	960929	961738	-1	phosphonate ABC transporter ATP-binding protein
1021910	1027729	5819	SIGI-HMM	WP_058898227.1		APZ00_RS04870	1021910	1022308	1	hypothetical protein
1021910	1027729	5819	SIGI-HMM	WP_058898228.1		APZ00_RS04875	1022397	1022801	1	hypothetical protein
1021910	1027729	5819	SIGI-HMM	WP_058898229.1		APZ00_RS04880	1023655	1023957	1	hypothetical protein
1021910	1027729	5819	SIGI-HMM	WP_058898230.1		APZ00_RS04885	1024043	1027729	1	hypothetical protein
1245833	1250309	4476	SIGI-HMM	WP_006473175.1		APZ00_RS05890	1245833	1246642	1	phosphonate ABC transporter ATP-binding protein
1245833	1250309	4476	SIGI-HMM	WP_003501103.1		APZ00_RS05895	1246639	1247487	1	phosphate ABC transporter substrate-binding protein
1245833	1250309	4476	SIGI-HMM	WP_006473411.1		APZ00_RS05900	1247558	1248364	1	phosphonate ABC transporter, permease protein PhnE
1245833	1250309	4476	SIGI-HMM	WP_003501101.1		APZ00_RS05905	1248378	1249376	1	2-hydroxyacid dehydrogenase
1245833	1250309	4476	SIGI-HMM	WP_003501100.1		APZ00_RS05910	1249389	1250309	1	transcriptional regulator
2206471	2211278	4807	SIGI-HMM	WP_058898850.1		APZ00_RS10150	2206471	2206653	-1	hypothetical protein
2206471	2211278	4807	SIGI-HMM	WP_058898851.1		APZ00_RS10155	2206724	2208763	-1	hypothetical protein
2206471	2211278	4807	SIGI-HMM	WP_058898852.1		APZ00_RS10160	2209267	2210205	1	peptidase
2206471	2211278	4807	SIGI-HMM	WP_058898853.1		APZ00_RS10165	2210323	2210814	-1	hypothetical protein
2206471	2211278	4807	SIGI-HMM	WP_058898854.1		APZ00_RS10170	2210838	2211278	-1	hypothetical protein
2252220	2256847	4627	SIGI-HMM	WP_058898894.1		APZ00_RS10400	2252220	2252990	1	hypothetical protein
2252220	2256847	4627	SIGI-HMM	WP_050475054.1		APZ00_RS10405	2252977	2256390	1	DEAD/DEAH box helicase
2252220	2256847	4627	SIGI-HMM	WP_039194905.1		APZ00_RS10410	2256485	2256847	-1	hypothetical protein
2263161	2269550	6389	SIGI-HMM	WP_039194729.1		APZ00_RS10435	2263161	2264117	-1	hypothetical protein
2263161	2269550	6389	SIGI-HMM	WP_039194731.1		APZ00_RS10440	2265009	2265401	-1	hypothetical protein
2263161	2269550	6389	SIGI-HMM	WP_058898895.1	groEL	APZ00_RS10445	2265472	2267106	-1	molecular chaperone GroEL
2263161	2269550	6389	SIGI-HMM	WP_050475053.1		APZ00_RS10450	2267149	2267466	-1	hypothetical protein
2263161	2269550	6389	SIGI-HMM	WP_039194734.1		APZ00_RS10455	2267972	2268235	1	hypothetical protein
2263161	2269550	6389	SIGI-HMM	WP_039194736.1		APZ00_RS10460	2268232	2268534	1	hypothetical protein
2263161	2269550	6389	SIGI-HMM	WP_039194737.1		APZ00_RS10465	2268710	2268952	1	hypothetical protein
2263161	2269550	6389	SIGI-HMM	WP_039194738.1		APZ00_RS10470	2268949	2269278	1	hypothetical protein
2263161	2269550	6389	SIGI-HMM	WP_009452373.1		APZ00_RS10475	2269275	2269550	1	hypothetical protein
2833527	2837802	4275	SIGI-HMM	WP_058899185.1		APZ00_RS13035	2833527	2834225	-1	hypothetical protein
2833527	2837802	4275	SIGI-HMM	WP_058899186.1		APZ00_RS13040	2834222	2834917	-1	ribulose phosphate epimerase
2833527	2837802	4275	SIGI-HMM	WP_050474633.1		APZ00_RS13045	2834914	2835852	-1	CbbX protein
2833527	2837802	4275	SIGI-HMM	WP_050474634.1		APZ00_RS13050	2835935	2836324	-1	ribulose 1,5-bisphosphate carboxylase small subunit
2833527	2837802	4275	SIGI-HMM	WP_058900703.1	rbcL	APZ00_RS13055	2836336	2837802	-1	ribulose-bisphosphate carboxylase large subunit
2851427	2855629	4202	SIGI-HMM	WP_050474643.1		APZ00_RS13110	2851427	2852512	1	uptake hydrogenase small subunit
2851427	2855629	4202	SIGI-HMM	WP_050474644.1		APZ00_RS13115	2852517	2854307	1	hydrogenase
2851427	2855629	4202	SIGI-HMM	WP_058899190.1		APZ00_RS13120	2854321	2854890	1	urease accessory protein UreJ
2851427	2855629	4202	SIGI-HMM	WP_050474646.1		APZ00_RS13125	2854901	2855629	1	Ni/Fe-hydrogenase, b-type cytochrome subunit
2982835	2987071	4236	SIGI-HMM	WP_058899264.1		APZ00_RS13785	2981118	2982845	1	hypothetical protein
2982835	2987071	4236	SIGI-HMM	WP_058899265.1		APZ00_RS13790	2982835	2983674	1	hypothetical protein
2982835	2987071	4236	SIGI-HMM	WP_058899266.1		APZ00_RS13795	2983750	2984862	1	hypothetical protein
2982835	2987071	4236	SIGI-HMM	WP_058899267.1		APZ00_RS13800	2984987	2986033	1	hypothetical protein
2982835	2987071	4236	SIGI-HMM	WP_058899268.1		APZ00_RS13805	2986115	2987071	1	hypothetical protein
2988910	2994113	5203	SIGI-HMM	WP_058899270.1		APZ00_RS13815	2988910	2989293	-1	hypothetical protein
2988910	2994113	5203	SIGI-HMM	WP_058899271.1		APZ00_RS13820	2989306	2990448	-1	hypothetical protein
2988910	2994113	5203	SIGI-HMM	WP_058899272.1		APZ00_RS13825	2990489	2990683	1	hypothetical protein
2988910	2994113	5203	SIGI-HMM	WP_058899273.1		APZ00_RS13830	2990794	2991159	-1	hypothetical protein
2988910	2994113	5203	SIGI-HMM	WP_058899274.1		APZ00_RS13835	2991171	2991824	-1	hypothetical protein
2988910	2994113	5203	SIGI-HMM	WP_058899275.1		APZ00_RS13840	2992411	2993049	-1	hypothetical protein
2988910	2994113	5203	SIGI-HMM	WP_058899276.1		APZ00_RS13845	2993556	2994113	-1	hypothetical protein
3023991	3031224	7233	SIGI-HMM	WP_058899290.1		APZ00_RS13970	3023991	3024257	-1	hypothetical protein
3023991	3031224	7233	SIGI-HMM	WP_058899291.1		APZ00_RS13975	3024268	3024456	-1	hypothetical protein
3023991	3031224	7233	SIGI-HMM	WP_058899292.1		APZ00_RS13980	3024583	3024993	1	hypothetical protein
3023991	3031224	7233	SIGI-HMM	WP_058899293.1		APZ00_RS13985	3024990	3025346	1	hypothetical protein
3023991	3031224	7233	SIGI-HMM	WP_058899294.1		APZ00_RS13990	3025457	3027790	-1	preprotein translocase subunit SecA
3023991	3031224	7233	SIGI-HMM	WP_058899295.1		APZ00_RS13995	3028176	3029402	1	hypothetical protein
3023991	3031224	7233	SIGI-HMM	WP_058900722.1		APZ00_RS14000	3029680	3031224	1	hypothetical protein
3036005	3041970	5965	SIGI-HMM	WP_058899297.1		APZ00_RS14010	3036005	3036427	1	hypothetical protein
3036005	3041970	5965	SIGI-HMM	WP_058899298.1		APZ00_RS14015	3036418	3037734	1	hypothetical protein
3036005	3041970	5965	SIGI-HMM	WP_058899299.1		APZ00_RS14020	3038173	3040023	-1	conjugal transfer protein TraG
3036005	3041970	5965	SIGI-HMM	WP_058899300.1		APZ00_RS14025	3040090	3040398	-1	hypothetical protein
3036005	3041970	5965	SIGI-HMM	WP_058899301.1		APZ00_RS14030	3040426	3040899	-1	hypothetical protein
3036005	3041970	5965	SIGI-HMM	WP_058900723.1		APZ00_RS14035	3041671	3041970	-1	mobilization protein MobC-like protein
3911741	3916217	4476	SIGI-HMM	WP_003501100.1		APZ00_RS17895	3911741	3912661	-1	transcriptional regulator
3911741	3916217	4476	SIGI-HMM	WP_003501101.1		APZ00_RS17900	3912674	3913672	-1	2-hydroxyacid dehydrogenase
3911741	3916217	4476	SIGI-HMM	WP_006473411.1		APZ00_RS17905	3913686	3914492	-1	phosphonate ABC transporter, permease protein PhnE
3911741	3916217	4476	SIGI-HMM	WP_003501103.1		APZ00_RS17910	3914563	3915411	-1	phosphate ABC transporter substrate-binding protein
3911741	3916217	4476	SIGI-HMM	WP_006473175.1		APZ00_RS17915	3915408	3916217	-1	phosphonate ABC transporter ATP-binding protein
4237165	4241709	4544	SIGI-HMM	WP_058899887.1		APZ00_RS19290	4237165	4238166	-1	hypothetical protein
4237165	4241709	4544	SIGI-HMM	WP_058899888.1		APZ00_RS19295	4238160	4239464	-1	hypothetical protein
4237165	4241709	4544	SIGI-HMM	WP_058899889.1		APZ00_RS19300	4239464	4240279	-1	hypothetical protein
4237165	4241709	4544	SIGI-HMM	WP_019966120.1		APZ00_RS19305	4240279	4241709	-1	hypothetical protein
4257371	4261847	4476	SIGI-HMM	WP_006473175.1		APZ00_RS19385	4257371	4258180	1	phosphonate ABC transporter ATP-binding protein
4257371	4261847	4476	SIGI-HMM	WP_003501103.1		APZ00_RS19390	4258177	4259025	1	phosphate ABC transporter substrate-binding protein
4257371	4261847	4476	SIGI-HMM	WP_006473411.1		APZ00_RS19395	4259096	4259902	1	phosphonate ABC transporter, permease protein PhnE
4257371	4261847	4476	SIGI-HMM	WP_003501101.1		APZ00_RS19400	4259916	4260914	1	2-hydroxyacid dehydrogenase
4257371	4261847	4476	SIGI-HMM	WP_003501100.1		APZ00_RS19405	4260927	4261847	1	transcriptional regulator
4778086	4782516	4430	SIGI-HMM	WP_058900194.1		APZ00_RS21800	4778086	4778298	-1	hypothetical protein
4778086	4782516	4430	SIGI-HMM	WP_058900195.1		APZ00_RS21805	4778559	4778807	-1	hypothetical protein
4778086	4782516	4430	SIGI-HMM	WP_058900196.1		APZ00_RS21810	4778902	4779249	1	hypothetical protein
4778086	4782516	4430	SIGI-HMM	WP_058900197.1		APZ00_RS21815	4779265	4779699	1	hypothetical protein
4778086	4782516	4430	SIGI-HMM	WP_058900198.1		APZ00_RS21820	4780236	4781552	-1	integrase
4778086	4782516	4430	SIGI-HMM	WP_058900199.1		APZ00_RS21825	4782205	4782516	-1	hypothetical protein
